# Supplementary material for: The Role of Programmed Cell Death 1/Programmed Death Ligand 1 (PD-1/PD-L1) Axis in Sepsis-Induced Apoptosis
Source: Medicina (Kaunas). 2024 Jul 19;60(7):1174. doi: 10.3390/medicina60071174 (PMC11278887; doi:10.3390/medicina60071174)
Supplement: Supplementary file 1 [file medicina-60-01174-s001.zip]

Archive with 1 entries (1 files):
- medicina-3069233-supplementary.pdf
